# Supplementary material for: Increase in Ocular Syphilis Cases at Ophthalmologic Reference Center, France, 2012–2015
Source: Emerg Infect Dis. 2018 Feb;24(2):193–200. doi: 10.3201/eid2402.171167 (PMC5782877; doi:10.3201/eid2402.171167)
Supplement: Technical Appendix — Clinical findings and steroid regime in patients requiring additional steroid treatment and biologic results, clinical findings, immune status, and treatment regimen in 21 patients with ocular syphilis seen at a uveitis clinic, Paris, France, 2012–2015. [file 17-1167-Techapp-s1.xlsx]

## Sheet: TechApp Table 1
Article DOI: https://doi.org/10.3201/eid2402.171167
Technical Appendix Table 1. Clinical findings and steroid regime in patients requiring additional steroid treatment
Case no	Diagnosis and Clinical Findings	Reasons for Corticosteroid Treatment	Regimen	Outcome
				(Final VA - logMAR+ Comments)
3	panuveitis (RE) – retinitis	ocular JHR (occurrence of a vitritis after starting antibiotherapy)	IV methylprednisolone 500mg/d for 3 d + subconjunctival injection of dexamethasone	BCVA 0
4	posterior uveitis – retinal vasculitis (RE), neuroretinitis (LE)	persistence of papilledema despite antibiotherapy	IV methylprednisolone 500mg/d for 3 d then oral prednisone 0.5 mg/kg/d tapered down for 1 mo	BCVA 0.4 (RE), 0.3 (LE)
5	posterior uveitis (LE) – posterior placoid chorioretinis	persistence of papillitis despite antibiotherapy	oral prednisone 0.5 mg/kg/d tapered down for 15 d	BCVA 0.5
7	panuveitis (LE) – syphilitic retinitis, vitritis and papillitis	ocular JHR (vitritis)	oral prednisone 0.50mg/kg/d for 12 d	BCVA NR.
10	panuveitis + gomma (RE) – papilledema (LE)	probable ocular JHR (papilledema in both eyes)	dexamethasone peribulbar injections x2	BCVA CF (RE), 0 LE
12	intermediate and posterior uveitis (LE) – vitritis, retinal vasculitis, posterior placoid chorioretinis and papillitis	persistence of papillitis + vitritis despite antibiotherapy	oral prednisone 0.5 mg/kg/d tapered down for 2 weeks	BCVA 0.2
13	posterior uveitis (LE) – necrotizing retinitis	anterior chamber flare and vitritis at 5 d after starting antibiotherapy	periocular corticosteroids injection x1	BCVA 0
14	posterior uveitis (BE) – papillitis, retinal vasculitis and macular edema	persistence of symptoms despite antibiotherapy	oral prednisone 1mg/kg/d for 10 d	BCVA 0 BE
16	panuveitis (LE) – retinitis, vitritis, papilledema and retinal vasculitis	ocular JHR (vitritis)	x2 subconjunctival injections of 0.4mL of dexamethasone (4mg/1mL) then oral prednisolone 0.5 mg/kg/d tapered down over 1 mo	BCVA 0.7
20	panuveitis (RE) – posterior placoid chorioretinitis and papillitis	prevention of JHR	IV methylprednisolone + oral anti-histamines	BCVA 0.2
21	posterior uveitis – central scotoma, vasculitis, posterior placoid chorioretinitis (RE) and papillitis (both eyes)	persistence of vasculitis	oral prednisone 0.65 mg/kg/d tapered over 2 weeks	BCVA 0 BE
* LE = left eye, RE = right eye, BE = both eyes; HR: Jarisch-Herxheimer reaction; BCVA: best-corrected visual acuity, IV: intravenous, NR: not reported

## Sheet: TechApp Table 2
Article DOI: https://doi.org/10.3201/eid2402.171167
Technical Appendix Table 2. Biologic results, clinical findings, immune status, and treatment regimen
Case no		Presence of neurosyphilis			Biologic results at presentation TPHA/VDRL		Tx regimen
	Ophthalmological Clinical Findings		Immune status	Biologic results at presentation				Final biologic results
	If bilateral ( = BE)		HIV	TPHA/VDRL in serum				Months (M): VDRL
					in lumbar puncture	in aqueous humor
1	PU: posterior placoid chorioretinis	-	-	640/16	NP	NP	IM sigmacillin x2 then oral doxycycline (2 wks) then ceftriaxone (2wks)	M3.5: 8
2	PU: posterior placoid chorioretinis	-	-	1280/32	no meningitis	NP	IV benzylpenicillin 24MUI (3 wks)	M12: -ve
				IgG:1600, IgM:4.5	-ve VDRL
3	Panuveitis: retinitis	-	-	20800/512	no meningitis	NP	IV benzylpenicillin 24MUI (2 wks) + anti-TB treatment (+ve quntiferon)	M1: +ve titer 1/2
				IgG:12800, IgM:	-ve nPCR tpp47
				lower limit
4	PU: vasculitis ; neuroretinitis	-	-	1280/64	no meningitis	NP	IV benzylpenicillin 20MUI (2wks) + ceftriaxone + azythromycin	M3: +ve (value: 2)
	BE				-ve nPCR tpp47
					-ve VDRL
5	PU: posterior placoid chorioretinis	+	-	20480/256	lymphocytic meningitis	NP	IV benzylpenicillin	M6: +ve
	BE			IgM anti T pallidum 1.5, IgG 3200 IgM 1,5	+ve VDRL		24 MUI (2 wks)
6	PU: posterior placoid chorioretinis	+	-	1280/32/	NP	NP	IV benzylpenicillin	M24: +ve (at 1/2560)/ +ve
	BE			IgG 1600 IgM 4,7			24 MUI (2 wks)
7	Panuveitis: retinitis	-	-	20480/128	NP	+ve TPHA (value: 3201), GWC: 0.5 non significative (R<4)	IV benzylpenicillin	M3: 8
				IgG 6400 IgM 2,9			24 MUI (3 wks)
8	PU: posterior placoid chorioretinis	-	-	2560/16	NP	NP	IV benzylpenicillin	M4: 4
				IgG 1600 IgM -ve			24 MUI (3 wks)
9	PU: posterior placoid chorioretinis	-	+ve	81920/512	NP	NP	IV benzylpenicillin	M7: VDRL 32
							24 MUI (3 wks)
10	Anterior uveitis + optic neuropathy; gumma	-	+ve	5120/64	no meningitis	NP	IV benzylpenicillin	M8: low values (NR)
	BE			IgG 1600 IgM 5.8			24 MUI (2 wks) then amoxicillin (200 mg/kg/d) (3 weeks)
11	PU: posterior placoid chorioretinis	-	-	5120/128	no meningitis	NP	IV benzylpenicillin	M7: +ve at 1/160
				IgG 3200, IgM 1.2	-ve nPCR tpp47		20 MUI (2 wks)
				-ve nPCR tpp47 (blood and plasma)
12	PU + IU: posterior placoid chorioretinis	+	-	1280/32	meningitis	NP	IV benzylpenicillin	M1: +ve titer1/2 (or 2 UI/mL)
				IgG 3200, IgM 6.7	+ve VDRL at 1/2		24 MUI (2 wks)
13	PU: retinitis	+	+ve	20480/128	NP	NP	IV benzylpenicillin	M9: 64
				IgG 1600, IgM -			20 MUI (3 wks)	M11: 32, then at M36: >512 due to unplanned interruption of ART*
14	PU: posterior placoid chorioretinis	-	-	5120/32	no meningitis	NP	IV benzylpenicillin	M16: -ve
	BE			IgG: 1600	-ve nPCR tpp47		24 MUI (2 wks)
15	PU: posterior placoid chorioretinis	+	-	1280/4	lymphocytic meningitis	NP	IV benzylpenicillin	NR
				IgG:1600, IgM -ve			20 MUI (2 wks)
16	panuveitis: retinitis + optic neuropathy	-	+ve	>20480/128	no meningitis	NP	IV benzylpenicillin	NR
					antiterponemal antibodies IF -ve at 1/8,		24 MUI (18 ds)
					-ve VDRL,
					-ve n PCR tpp47
17	IU	+	+ve	10240/300	lymphocytic meningitis	NP	ceftriaxone 1 g (2 wks)	NR
			CD4 cell count >200	IgG:1600, IgM: 3.4	-ve VRDL
			VL >20 copies/ml		-ve n PCR tpp47
18	PU: posterior placoid chorioretinis	+	-	20480/32	lymphocytic meningitis	NP	IV benzylpenicillin	M1: -ve
	BE			IgG: 3200, IgM: 2.2	+ve TPHA (value: 40)/ -ve VDRL		24 MUI (3 wks)
19	Optic neuropathy BE + anterior uveitis + intermediate uveitis	+	-	2560/128	lymphocytic meningitis	NP	IM sigmacilline x2, then IV ceftriaxone (2 wks)	NR
	BE			IgG: 6400, IgM: 4
20	Panuveitis: posterior placoid chorioretinis	+	+ve	40960/128	NP	NP	ceftriaxone 2g (2 wks)	NR
				IgG: 3200
21	PU: posterior placoid chorioretinis	+	-	7000/16	lymphocytic meningitis	NP	IV benzylpenicillin	M29: -ve
	BE						24 MUI (3 wks)
BE: both eyes; HIV: human immunodeficiency virus; TPHA: Treponema Pallidum Hemagglutinations Assay; VDRL: Venereal Disease Research Laboratory; PU: posterior uveitis; IU: intermediate uveitis; nPCR tpp47: nested PCR (nPCR) assay specifically amplifying the tpp47 gene of T. pallidum; NP: not performed; -ve: negative; +ve: positive.
